# Supplementary material for: Feto-placental endothelial cells of female neonates are more susceptible to gestational diabetes-induced changes
Source: Histochem Cell Biol. 2025 Nov 25;163(1):107. doi: 10.1007/s00418-025-02433-x (PMC12647237; doi:10.1007/s00418-025-02433-x)
Supplement: Supplementary file 1 — Supplementary file1 (XLSX 26 KB) [file 418_2025_2433_MOESM1_ESM.xlsx]

## Sheet: male vs female GDM fpEC
Histochemistry and Cell Biology
Article title: Feto-placental endothelial cells of female neonates are more susceptible to gestational diabetes induced changes
Authors: Silvija Tokic, Axel Schlagenhauf, Katrin A. Dohr, Gernot Desoye, Ursula Hiden
Supplementary Table 1. Sex-biased gene expression is increased in fpEC after GDM pregancies
Gene Symbol	Descripton	RefSeq	seqname	p-value	FC
RPS4Y1	ribosomal protein S4, Y-linked 1	NM_001008	chrY	1.08327e-13	29.2149
DDX3Y	DEAD (Asp-Glu-Ala-Asp) box polypeptide 3	NM_001122665	chrY	4.46604e-11	23.6464
EIF1AY	eukaryotic translation initiation factor 1A	NM_004681	chrY	8.52928e-11	21.7122
NLGN4Y	neuroligin 4, Y-linked	NR_028319	chrY	1.73587e-05	16.3147
COL12A1	collagen, type XII, alpha 1	NM_004370	chr6	0.00685194	9.39517
USP9Y	ubiquitin specific peptidase 9, Y-linked	NM_004654	chrY	1.19044e-08	8.29775
CYorf15A	chromosome Y open reading frame 15A	NM_001005852	chrY	8.9587e-08	6.22338
UTY	ubiquitously transcribed tetratricopeptide repeat gene, Y-linked	NM_007125	chrY	3.13434e-07	6.21815
ZFY	zinc finger protein, Y-linked	NM_003411	chrY	5.70439e-09	5.133
NCAM2	neural cell adhesion molecule 2	NM_004540	chr21	2.30265e-05	5.04479
KDM5D	lysine (K)-specific demethylase 5D	NM_001146705	chrY	3.18217e-08	4.94121
CD53	CD53 molecule	NM_000560	chr1	0.0451834	4.41813
TPTE	transmembrane phosphatase with tensin homology	NM_199261	chr21	0.00555695	3.75629
CYorf15B	chromosome Y open reading frame 15B	NM_032576	chrY	4.07167e-06	3.67484
FABP4	fatty acid binding protein 4, adipocyte	NM_001442	chr8	0.0423256	3.52045
ART4	ADP-ribosyltransferase 4 (Dombrock blood group)	NM_021071	chr12	0.00667739	3.51742
RSPO3	R-spondin 3 homolog (Xenopus laevis)	NM_032784	chr6	0.00942067	3.09568
CYYR1	cysteine/tyrosine-rich 1	NM_052954	chr21	0.0258479	2.97212
CNTN3	contactin 3 (plasmacytoma associated)	NM_020872	chr3	0.0183303	2.63005
CHRNA1	cholinergic receptor, nicotinic, alpha 1 (muscle)	NM_001039523	chr2	0.00130005	2.41767
TNIP3	TNFAIP3 interacting protein 3 /	NM_024873	chr4	0.00249924	2.31906
MCTP1	multiple C2 domains, transmembrane 1	NM_024717	chr5	0.0355329	2.22235
GPR146	G protein-coupled receptor 146	NM_138445	chr7	0.00529608	2.10405
CCND2	cyclin D2	NM_001759	chr12	0.0378738	2.0668
CD24	CD24 molecule	NM_013230	chrY	8.53549e-05	1.96548
PRKY	protein kinase, Y-linked	NR_028062	chrY	2.6074e-06	1.96355
RPS4Y2	ribosomal protein S4, Y-linked 2	NM_001039567	chrY	7.52294e-07	1.94527
GJA4	gap junction protein, alpha 4, 37kDa	NM_002060	chr1	0.0274719	1.94037
H19	H19, imprinted maternally expressed transcript (non-protein coding)	NR_002196	chr11	0.0439683	1.91893
IL1A	interleukin 1, alpha	NM_000575	chr2	0.0341665	1.89463
ADAM21	DAM metallopeptidase domain 21	NM_003813	chr14	0.00051908	1.8805
POLR3G	polymerase (RNA) III (DNA directed) polypeptide G (32kD)	NM_006467	chr5	0.0252331	1.81843
IL7R	interleukin 7 receptor	NM_002185	chr5	0.0483941	1.80945
CTHRC1	collagen triple helix repeat containing 1	NM_138455	chr8	0.0119984	1.7973
NCRNA00185	non-protein coding RNA 185	NR_001544	chrY	9.93517e-06	1.78182
LIMCH1	LIM and calponin homology domains 1	NM_014988	chr4	0.0328344	1.77208
RNASE10	ribonuclease, RNase A family, 10 (non-active)	NM_001012975	chr14	0.0195716	1.71524
SLC46A3	solute carrier family 46, member 3	NM_181785	chr13	0.0475206	1.70525
RBMY2EP	RNA binding motif protein, Y-linked, family 2, member E pseudogene	NR_001574	chrY	0.00934215	1.64758
JAG2	jagged 2	NM_002226	chr14	0.0223616	1.64185
TMEM140	transmembrane protein 140	NM_018295	chr7	0.02871	1.63347
FLRT2	fibronectin leucine rich transmembrane protein 2	NM_013231	chr14	0.0370787	1.62226
SIRPB2	signal-regulatory protein beta 2	NM_001122962	chr20	0.0462692	1.61752
OR2L8	olfactory receptor, family 2, subfamily L, member 8	NM_001001963	chr1	0.00489234	1.61173
TTTY14	testis-specific transcript, Y-linked 14 (non-protein coding)	NR_001543	chrY	7.76283e-06	1.58972
HEY2	enhancer-of-split related with YRPW motif 2	NM_012259	chr6	0.0311535	1.57627
PCDH17	protocadherin 17	NM_001040429	chr13	0.0289418	1.57047
SCIN	scinderin	NM_001112706	chr7	0.0412079	1.5475
SPNS2	spinster homolog 2 (Drosophila)	NM_001124758	chr17	0.0311029	1.53251
FLT4	fms-related tyrosine kinase 4	NM_182925	chr5	0.00457446	1.51014
RHOBTB3	Rho-related BTB domain containing 3	NM_014899	chr5	0.0276538	1.50972
DDX43	DEAD (Asp-Glu-Ala-Asp) box polypeptide 43	NM_018665	chr6	0.0134679	1.50899
HIST1H2BK	histone cluster 1, H2bk	NM_080593	chr6	0.047285	1.5054
RND1	Rho family GTPase 1	NM_014470	chr12	0.0208062	1.50534
ADAM21	ADAM metallopeptidase domain 21	NM_003813	chr14	0.0194164	1.50276
USP54	ubiquitin specific peptidase 54	NM_152586	chr10	0.0013218	1.49867
DPYSL4	dihydropyrimidinase-like 4	NM_006426	chr10	0.0335231	1.49215
FAM172B	amily with sequence similarity 172, member B pseudogene	NR_036433	chr3	0.0303621	1.48181
IER3	immediate early response 3	NM_003897	chr6	0.00101903	1.47204
TPTE2	transmembrane phosphoinositide 3-phosphatase and tensin homolog 2	NM_130785	chr13	0.0409966	1.4609
FLJ25758	hypothetical locus FLJ25758	NR_024372	chr19	0.025734	1.45783
LRRC16A	leucine rich repeat containing 16A	NM_017640	chr6	0.0201192	1.45719
CCDC125	coiled-coil domain containing 125	NM_176816	chr5	0.0127254	1.44266
GPAT2	glycerol-3-phosphate acyltransferase 2, mitochondrial	NM_207328	chr2	0.0424129	1.43653
NEK11	NIMA (never in mitosis gene a)- related kinase 11	NM_024800	chr3	0.0305977	1.43189
IL31RA	interleukin 31 receptor A	NM_139017	chr5	0.0325825	1.42981
VASH1	vasohibin 1	NM_014909	chr14	0.0132794	1.417
WDR66	WD repeat domain 66	NM_144668	chr12	0.0478747	1.41442
CCDC125	coiled-coil domain containing 125	NM_176816	chr5	0.0150705	1.41426
SOHLH2	spermatogenesis and oogenesis specific basic helix-loop-helix 2	NM_017826	chr13	0.0445768	1.39705
ELFN1	extracellular leucine-rich repeat and fibronectin type III dom	NM_001128636	chr7	0.0225531	1.37871
SEL1L3	sel-1 suppressor of lin-12-like 3 (C. elegans)	NM_015187	chr4	0.0173469	1.37562
C17orf97	chromosome 17 open reading frame 97	NM_001013672	chr17	0.0159393	1.37404
LONRF3	LON peptidase N-terminal domain and ring finger 3	NM_001031855	chrX	0.018847	1.36646
MRAS	muscle RAS oncogene homolog	NM_012219	chr3	0.0482105	1.36548
NEXN	nexilin (F actin binding protein)	NM_144573	chr1	0.0433802	1.34297
FAM176A	family with sequence similarity 176, member A	NM_001135032	chr2	0.0322999	1.33812
C10orf107	chromosome 10 open reading frame 107	NM_173554	chr10	0.0103347	1.32635
SLC45A4	solute carrier family 45, member 4	NM_001080431	chr8	0.00827639	1.32592
CREG1	cellular repressor of E1A-stimulated genes 1 /	NM_003851	chr1	0.0318503	1.31375
ABCA4	ATP-binding cassette, sub-family A (ABC1), member 4	NM_000350	chr1	0.02444	1.30899
AKR1B10	aldo-keto reductase family 1, member B10 (aldose reductase)	NM_020299	chr7	0.00810237	1.30558
ST3GAL6	ST3 beta-galactoside alpha-2,3-sialyltransferase 6	NM_006100	chr3	0.00355697	1.30195
PRR5L	proline rich 5 like	NM_024841	chr11	0.0334466	-1.30093
TMTC4	transmembrane and tetratricopeptide repeat containing 4	NM_032813	chr13	0.00731182	-1.30477
PNPLA4	patatin-like phospholipase domain containing 4	NM_004650	chrX	0.0283519	-1.30479
MIR199A2	microRNA 199a-2	NR_029618	chr1	0.0158718	-1.30768
JAK2	Janus kinase 2	NM_004972	chr9	0.000129728	-1.31056
BTN3A3	butyrophilin, subfamily 3, member A3	NM_006994	chr6	0.0224046	-1.31078
SNORA54	small nucleolar RNA, H/ACA box 54	NR_002982	chr11	0.00358466	-1.31094
CXorf23	chromosome X open reading frame 23	NM_198279	chrX	0.0429878	-1.31648
C5orf25	chromosome 5 open reading frame 25	NM_198567	chr5	0.0314714	-1.3165
SNORA70	small nucleolar RNA, H/ACA box 70	NR_000011	chr19	0.0366767	-1.31683
PIGF	phosphatidylinositol glycan anchor biosynthesis, class F	NM_173074	chr2	0.0448917	-1.31849
CUL4B	cullin 4B	NM_001079872	chrX	0.000113495	-1.31882
SNRPA1	small nuclear ribonucleoprotein polypeptide A'	NM_003090	chr15	0.00225122	-1.31992
PPP4R1L	protein phosphatase 4, regulatory subunit 1-like	NR_003505	chr20	0.0203937	-1.32001
SEPT9	septin 9	NM_006640	chr17	0.0176179	-1.32012
SPRED2	sprouty-related, EVH1 domain containing 2	NM_181784	chr2	0.0489117	-1.32175
LAMP3	lysosomal-associated membrane protein 3	NM_014398	chr3	0.0367043	-1.32176
PDPR	pyruvate dehydrogenase phosphatase regulatory subunit	NM_017990	chr16	0.0355213	-1.32178
OR2A7	olfactory receptor, family 2, subfamily A, member 7	NM_001005328	chr7	0.00325713	-1.32294
SLC6A6	solute carrier family 6	NM_003043	chr3	0.0486171	-1.32308
THTPA	thiamine triphosphatase	NM_024328	chr14	0.0082325	-1.32753
MDM4	Mdm4 p53 binding protein homolog (mouse)	NM_002393	chr1	0.0124206	-1.32756
EIF1AX	eukaryotic translation initiation factor 1A, X-linked	NM_001412	chrX	0.0455777	-1.3286
KDM6A	lysine (K)-specific demethylase 6A	NM_021140	chrX	0.000207922	-1.32947
ARHGAP22	Rho GTPase activating protein 22	NM_021226	chr10	0.00364119	-1.33005
DNHD1	dynein heavy chain domain 1	NM_144666	chr11	0.0195875	-1.33246
TRANK1	tetratricopeptide repeat and ankyrin repeat containing 1	NM_014831	chr3	0.0347608	-1.33277
SNORA70	small nucleolar RNA, H/ACA box 70	NR_000011	chrX	0.0337007	-1.33292
HPCAL1	hippocalcin-like 1	NM_134421	chr2	0.0164958	-1.33509
FAM120C	family with sequence similarity 120C	NM_017848	chrX	0.0131344	-1.33675
SNTB2	syntrophin, beta 2	NM_006750	chr16	0.0317891	-1.33682
LRRFIP1	leucine rich repeat (in FLII) interacting protein 1	NM_001137550	chr2	0.0423527	-1.33864
EBLN2	endogenous Borna-like N element-2	NM_018029	chr3	0.0369601	-1.34028
CCDC14	coiled-coil domain containing 14	NM_022757	chr3	0.00602453	-1.34165
MPP1	membrane protein, palmitoylated 1, 55kDa	NM_002436	chrX	0.0183826	-1.34443
DDX60	DEAD (Asp-Glu-Ala-Asp) box polypeptide 60	NM_017631	chr4	0.0109855	-1.34677
DISP2	dispatched homolog 2 (Drosophila)	NM_033510	chr15	0.0458801	-1.3484
MIR29A	microRNA 29a	NR_029503	chr7	0.0381967	-1.35033
STARD4	StAR-related lipid transfer (START) domain containing 4	NM_139164	chr5	0.0456064	-1.35159
PVRL3	poliovirus receptor-related 3	NM_015480	chr3	0.0284905	-1.35668
PHF15	PHD finger protein 15	NM_015288	chr5	0.00381319	-1.35694
LAMA5	laminin, alpha 5	NM_005560	chr20	0.0293137	-1.35734
CTSK	cathepsin K	NM_000396	chr1	0.00697912	-1.35999
LRRFIP1	leucine rich repeat (in FLII) interacting protein 1	NM_001137550	chr2	0.0129396	-1.36043
UBA7	ubiquitin-like modifier activating enzyme 7	NM_003335	chr3	0.0230269	-1.36087
CRYL1	crystallin, lambda 1	NM_015974	chr13	0.0120466	-1.3662
OGT	O-linked N-acetylglucosamine (GlcNAc) transferase	NM_181672	chrX	0.00328445	-1.36624
NAV2	neuron navigator 2	NM_182964	chr11	0.0114853	-1.36727
CCDC146	coiled-coil domain containing 146	NM_020879	chr7	0.0286409	-1.36738
KLHDC1	kelch domain containing 1	NM_172193	chr14	0.0437257	-1.36738
LY6G5B	lymphocyte antigen 6 complex, locus G5B	NM_021221	chr6	0.0438117	-1.36849
MMP19	matrix metallopeptidase 19	NM_002429	chr12	0.0174828	-1.37188
TMEM50B	transmembrane protein 50B	NM_006134	chr21	0.0013651	-1.37392
SLC44A4	solute carrier family 44, member 4	NM_025257	chr6	0.0452981	-1.37393
ARSD	arylsulfatase D	NM_001669	chrX	8.75522e-05	-1.37768
FIGF	c-fos induced growth factor (vascular endothelial growth factor D)	NM_004469	chrX	0.0174705	-1.37804
SNORD105	small nucleolar RNA, C/D box 105	NR_004381	chr19	0.0237529	-1.38002
KIAA1244		NM_020340	chr6	0.00787843	-1.38094
RGS17	regulator of G-protein signaling 17	NM_012419	chr6	0.00895073	-1.38136
SIGIRR	single immunoglobulin and toll-interleukin 1 receptor (TIR)	NM_001135053	chr11	0.039815	-1.38471
ABLIM3	actin binding LIM protein family, member 3	NM_014945	chr5	0.0188497	-1.38516
LY6G5B	lymphocyte antigen 6 complex, locus G5B	NM_021221	chr6	0.0282869	-1.38537
SLC25A37	solute carrier family 25, member 37	NM_016612	chr8	0.00489746	-1.38575
CAMK2D	calcium/calmodulin-dependent protein kinase II delta	NM_001221	chr4	0.0492315	-1.38799
CHM	choroideremia (Rab escort protein 1)	NM_000390	chrX	0.0264509	-1.38807
OAS1	2',5'-oligoadenylate synthetase 1	NM_016816	chr12	0.0472958	-1.39002
PRKD1	protein kinase D1	NM_002742	chr14	0.0402323	-1.39198
DTX3L	deltex 3-like (Drosophila)	NM_138287	chr3	0.0278115	-1.39476
ETV1	ets variant 1	NM_004956	chr7	0.00701868	-1.3949
ZFYVE9	zinc finger, FYVE domain containing 9	NM_004799	chr1	0.0313352	-1.40174
PARP14	poly (ADP-ribose) polymerase family, member 14	NM_017554	chr3	0.0124912	-1.40376
TBC1D8	TBC1 domain family, member 8 (with GRAM domain)	NM_001102426	chr2	0.0446706	-1.40664
SOCS5	suppressor of cytokine signaling 5	NM_014011	chr2	0.000254156	-1.40828
TMEM117	transmembrane protein 117	NM_032256	chr12	0.0407354	-1.41403
STS	steroid sulfatase (microsomal), isozyme S	NM_000351	chrX	1.58469e-05	-1.41417
PIN4	protein (peptidylprolyl cis/trans isomerase) NIMA-interacting, 4	NM_006223	chrX	0.00251256	-1.41519
BTN3A2	utyrophilin, subfamily 3, member A2	NM_007047	chr6	0.0479906	-1.4167
HACE1	HECT domain and ankyrin repeat containing	NM_020771	chr6	0.00157373	-1.41762
PYROXD2	pyridine nucleotide-disulphide oxidoreductase domain 2	NM_032709	chr10	0.0311351	-1.42835
KDM5C	lysine (K)-specific demethylase 5C	NM_004187	chrX	0.0001748	-1.42863
SLC2A3	solute carrier family 2 (facilitated glucose transporter)	NM_006931	chr12	0.0140355	-1.42927
ACAD11	acyl-CoA dehydrogenase family, member 11	NM_032169	chr3	0.0015382	-1.4355
GPR162	G protein-coupled receptor 162	NM_019858	chr12	0.0101482	-1.4465
PRKX	protein kinase, X-linked	NM_005044	chrX	4.56585e-05	-1.45886
APOL3	apolipoprotein L, 3	NR_027833	chr22	0.0166512	-1.46886
MIR186	microRNA 186	NR_029707	chr1	0.0359627	-1.47104
HDHD1	haloacid dehalogenase-like hydrolase domain containing 1	NM_001135565	chrX	0.0166209	-1.47197
NDRG1	N-myc downstream regulated 1	NM_001135242	chr8	0.0109559	-1.47649
PARP9	poly (ADP-ribose) polymerase family, member 9	NM_031458	chr3	0.00950435	-1.48046
PLAG1	pleiomorphic adenoma gene 1	NM_002655	chr8	0.00426369	-1.48817
LGR4	leucine-rich repeat-containing G protein-coupled receptor 4	NM_018490	chr11	0.0287898	-1.4914
OR2A9P	olfactory receptor, family 2, subfamily A, member 9 pseudogene	NR_002157	chr7	0.0235306	-1.493
NRP1	neuropilin 1	NM_003873	chr10	0.00267234	-1.49339
ENO2	enolase 2 (gamma, neuronal)	NM_001975	chr12	0.000394699	-1.49345
FLOT1	flotillin 1	NM_005803	chr6	0.00468649	-1.49377
AHSA2	AHA1, activator of heat shock 90kDa protein ATPase homolog 2	NM_152392	chr2	0.0127051	-1.49817
CA5B	carbonic anhydrase VB, mitochondrial	NM_007220	chrX	0.00270287	-1.51389
SCARNA9L	small Cajal body-specific RNA 9-like (retrotransposed)	NR_023358	chrX	0.00759282	-1.51408
MIR222	microRNA 222	NR_029636	chrX	0.0407849	-1.5162
MANBA	mannosidase, beta A, lysosomal	NM_005908	chr4	0.0292644	-1.51672
CAPG	capping protein (actin filament), gelsolin-like	NM_001747	chr2	0.0169114	-1.52174
CD82	CD82 molecule	NM_002231	chr11	0.0124492	-1.52514
ZFX	zinc finger protein, X-linked	NM_003410	chrX	8.40651e-05	-1.54749
OAS2	2'-5'-oligoadenylate synthetase 2, 69	NM_002535	chr12	0.0438141	-1.54809
FRY	furry homolog (Drosophila)	NM_023037	chr13	0.0059406	-1.54901
MIR221	microRNA 221	NR_029635	chrX	0.0211459	-1.54979
KLRAP1	killer cell lectin-like receptor subfamily A pseudogene 1	NR_028045	chr12	0.00555442	-1.55708
OR2A20P	olfactory receptor, family 2, subfamily A, member 20 pseudogene	NR_002158	chr7	0.0162169	-1.56626
SMC1A	structural maintenance of chromosomes 1A	NM_006306	chrX	0.0339413	-1.5664
CDCP1	CUB domain containing protein 1	NM_022842	chr3	0.0492727	-1.56767
KLHL3	kelch-like 3 (Drosophila)	NM_017415	chr5	0.00181337	-1.60576
MALL	mal, T-cell differentiation protein-like	NM_005434	chr2	0.0442766	-1.61109
DDX60L	DEAD (Asp-Glu-Ala-Asp) box polypeptide 60-like	NM_001012967	chr4	0.03936	-1.63267
EGFR	epidermal growth factor receptor	NM_005228	chr7	0.0279803	-1.63406
ALG13	asparagine-linked glycosylation 13 homolog (S. cerevisiae)	NM_001099922	chrX	0.00116388	-1.66602
ANKRD44	ankyrin repeat domain 44	NM_001195144	chr2	0.00102749	-1.71355
SYNE2	spectrin repeat containing, nuclear envelope 2	NM_182914	chr14	0.00330441	-1.76578
GCOM1	GRINL1A complex locus	NM_001018100	chr15	0.00189049	-1.77627
ZNF185	zinc finger protein 185 (LIM domain)	NM_001178106	chrX	0.0151525	-1.79916
PAK1	p21 protein (Cdc42/Rac)-activated kinase 1	NM_001128620	chr11	0.0450161	-1.80789
TMEM163	transmembrane protein 163	NM_030923	chr2	0.00874635	-1.8309
E2F7	E2F transcription factor 7	NM_203394	chr12	0.0160127	-1.83477
ITGA10	integrin, alpha 10	NM_003637	chr1	0.00940226	-1.84101
SLC1A1	solute carrier family 1	NM_004170	chr9	0.0029058	-2.00764
GSTT1	glutathione S-transferase theta 1	NM_000853	chr22	0.0466913	-2.15232
STC1	stanniocalcin 1	NM_003155	chr8	0.0256804	-2.3509
HSD17B2	hydroxysteroid (17-beta) dehydrogenase 2	NM_002153	chr16	0.00309117	-2.59174
GSTM3	glutathione S-transferase mu 3 (brain)	NM_000849	chr1	0.00937783	-2.77399
KCNMA1	potassium large conductance calcium-activated channel	NM_001014797	chr10	0.023198	-3.37698
In grey Y-linked genes, and in pink X-linked genes with sex-biased expression after both, healthy and GDM pregnancies.
