# Supplementary material for: Feto-placental endothelial cells of female neonates are more susceptible to gestational diabetes-induced changes
Source: Histochem Cell Biol. 2025 Nov 25;163(1):107. doi: 10.1007/s00418-025-02433-x (PMC12647237; doi:10.1007/s00418-025-02433-x)
Supplement: Supplementary file 2 — Supplementary file2 (XLSX 15 KB) [file 418_2025_2433_MOESM2_ESM.xlsx]

## Sheet: male vs female healthy fpEC
Histochemistry and Cell Biology
Article title: Feto-placental endothelial cells of female neonates are more susceptible to gestational diabetes induced changes
Authors: Silvija Tokic, Axel Schlagenhauf, Katrin A. Dohr, Gernot Desoye, Ursula Hiden
Supplementary Table 2. Funtional annotations of differentially expressed genes between control male and female fpEC.
Gene Symbol	Descripton	Function	p-value	FC
RPS4Y1	ribosomal protein S4 Y-linked 1	RNA binding and rRNA binding	2.79449e-08	26.8911
DDX3Y	DEAD-box helicase 3 Y-linked	nucleic acid binding and RNA helicase activity	7.68947e-09	18.2109
EIF1AY	eukaryotic translation initiation factor 1A Y-linked	RNA binding and translation initiation factor activity	2.55082e-08	16.164
CYorf15A		n.a.	0.00016892	4.82309
UTY	ubiquitously transcribed tetratricopeptide repeat containing, Y-linked	dioxygenase activity and histone H3K27me2/H3K27me3 demethylase activity	4.51173e-06	4.63093
ZFY	zinc finger protein Y-linked	probable transcriptional activator	1.49892e-05	3.85576
USP9Y	ubiquitin specific peptidase 9 Y-linked	cysteine-type peptidase activity; deubiquitinase	6.54964e-05	3.8242
GSTT1	glutathione S-transferase theta 1	glutathione transferase activity and glutathione peroxidase activity	0.0329049	3.76012
RGS5*	regulator of G protein signaling 5	GTPase activator activity	0.0232236	3.74918
KDM5D	lysine demethylase 5D	2-oxoglutarate-dependent dioxygenase activity and histone H3K4 demethylase activity	9.64718e-06	3.48731
C4orf49		n.a.	0.0109245	2.6397
SLC38A5	solute carrier family 38 member 5	amino acid transmembrane transporter activity; neuroinflammation and glutamatergic signaling	0.000706213	2.34209
CNTNAP3m	contactin associated protein family member 3	cell adhesion molecule	0.0322982	2.3086
CYorf15B		n.a.	0.00220058	2.27428
TXLNGY	Taxilin Gamma Y-Linked (Pseudogene)	n.a.	0.0364857	2.27157
MEST	mesoderm specific transcript	hydrolase activity	0.042249	2.15696
RPS4Y2	ribosomal protein S4 Y-linked 2	RNA binding and rRNA binding	0.0006744	1.91868
PCDH10m	protocadherin 10	cell-cell connection	0.0222156	1.83426
CD97		n.a.	0.0318918	1.68425
ADGRE5m	Adhesion G Protein-Coupled Receptor E5	adhesion G protein-coupled receptors, mediate cell-cell interactions	0.000375935	1.68425
C1QTNF5	C1q and TNF related 5	n.a.	0.039268	1.57903
IFITM2i	interferon induced transmembrane protein 2	defense/immunity protein	0.0320872	1.561
HSD17B14	hydroxysteroid 17-beta dehydrogenase 14	oxidoreductase; metabolism of steroid hormones	0.0274748	1.49967
UGT2B7i	UDP glucuronosyltransferase family 2 member B7	conjugation and subsequent elimination of potentially toxic xenobiotics and endogenous compounds	0.0245252	1.4831
LHFPL2	LHFPL tetraspan subfamily member 2	scaffold/adaptor protein	0.0189176	1.47059
XAF1	XIAP associated factor 1	counteracts inhibitors of apoptosis	0.0169072	1.42081
IL3RA	interleukin 3 receptor subunit alpha	cytokine receptor activity and interleukin-3 receptor activity	0.0406696	1.38663
FAM198B		n.a.	0.0473098	1.33311
CIDEB	cell death inducing DFFA like effector b	lipid transferase	0.0262212	1.32315
RNLS	renalase, FAD dependent amine oxidase	regulation of vascular tone	0.0375968	1.31493
TMEM98	transmembrane protein 98	negative regulator of myelin regulatory factor	0.00353705	1.3146
OR8G2		n.a.	0.0318636	1.31315
CA5B	carbonic anhydrase 5B	mitochondrial carbonic anhydrase	0.00451942	-1.30609
RNASE12	ribonuclease A family member 12 (inactive)	predicted to be involved in defense response to Gram-positive bacterium	0.0102001	-1.31304
ZNF726	zinc finger protein 726	nucleic acid binding and DNA-binding transcription factor activity	0.0484407	-1.31485
CHM	CHM Rab escort protein	GTPase activator activity	0.00477827	-1.31488
KLHL6	kelch like family member 6	B-lymphocyte antigen receptor signaling	0.0413018	-1.31859
RAB11FIP1	RAB11 family interacting protein 1	Rab-11 mediated recycling of vesicles	0.0306342	-1.32818
SNRPG	small nuclear ribonucleoprotein polypeptide G	components of precursors of the spliceosome	0.00836236	-1.32818
HSD17B10	hydroxysteroid 17-beta dehydrogenase 10	fatty acid beta-oxidation	0.000259883	-1.34497
RPS4X	ribosomal protein S4 X-linked	RNA binding and structural constituent of ribosome	0.00029639	-1.34712
KDM5C	lysine demethylase 5C	histone demethylase	0.00469416	-1.34736
HDHD1		not known	0.00214565	-1.3502
PIN4cc	peptidylprolyl cis/trans isomerase, NIMA-interacting 4	may play a role in the cell cycle, chromatin remodeling, and/or ribosome biogenesis	0.0366806	-1.36087
TRIM48i	tripartite motif containing 48	antiviral mechanism by IFN-stimulated genes and Cytokine Signaling in Immune system	0.00526371	-1.36294
PSG6m	pregnancy specific beta-1-glycoprotein 6	cell adhesion molecule	0.0351132	-1.36303
KDM6A	lysine demethylase 6A	demethylation of tri/dimethylated histone H3	0.024034	-1.36315
ACADSB	acyl-CoA dehydrogenase short/branched chain	catalyze the dehydrogenation of acyl-CoA derivatives in the metabolism of fatty acids or branch chained amino acids	0.0300134	-1.36869
NOG	noggin	inhibitor of bone morphogenetic proteins (BMP) signaling (TGFbeta ptn.family)	0.0227103	-1.36937
PM20D2	peptidase M20 domain containing 2	hydrolase activity	0.0194455	-1.37408
C1orf54cc		predicted to act upstream of or within epithelial cell proliferation	0.0195351	-1.39161
DDX43	DEAD-box helicase 43	nucleic acid binding and RNA helicase activity	0.0147694	-1.39673
SYAP1	synapse associated protein 1(	adipocyte differentiation after growth factor stimulation	0.00156852	-1.40853
RNASET2i	ribonuclease T2	ribonuclease that plays an essential role in innate immune response	0.0171951	-1.40917
ASPHD2	aspartate beta-hydroxylase domain containing 2	dioxygenase activity	0.0464794	-1.42108
HIST1H2BD		core component of nucleosome	0.0292882	-1.422
NEK3m	NIMA related kinase 3	implicated in prolactin-mediated cytoskeletal reorganization	0.0413954	-1.43152
ZFX	zinc finger protein X-linked	transcription coactivator activity	0.000470449	-1.45082
PNPLA4	patatin like phospholipase domain containing 4	triacylglycerol lipase activity	0.0398525	-1.45233
EIF1AX	eukaryotic translation initiation factor 1A X-linked	RNA binding and translation initiation factor activity	0.00349165	-1.46551
TXLNGcc	taxilin gamma	predicted to be involved in cell cycle progression	0.00747576	-1.48496
SMC1Acc	structural maintenance of chromosomes 1A	involved in chromosome cohesion during cell cycle and in DNA repair	0.00878357	-1.50055
LRFN5i	leucine rich repeat and fibronectin type III domain containing 5	immunoglobulin superfamily cell adhesion molecule	0.00416719	-1.62253
PRKXcc, m	protein kinase cAMP-dependent X-linked catalytic subunit	involved in angiogenesis through stimulation of endothelial cell proliferation, migration and vascular-like structure formation	0.00146587	-1.62362
STEAP2	metalloreductase	transporter activity and ferric-chelate reductase (NADPH) activity	0.0447586	-1.66262
MYOZ2m	myozenin 2	actin binding and telethonin binding	0.0082188	-1.67614
PARD6Gm	par-6 family cell polarity regulator gamma	tight junction	0.0244071	-1.91072
TFPI2	tissue factor pathway inhibitor 2	serine-type endopeptidase inhibitor activity and peptidase inhibitor activity; hemostasis and thrombosis	0.0415005	-2.24124
GSTT2	glutathione S-transferase theta 2 (gene/pseudogene)	glutathione transferase activity	0.0316389	-2.35418
F2RL2	coagulation factor II thrombin receptor like 2	receptor for activated thrombin coupled to G proteins that stimulate phosphoinositide hydrolysis; hemostasis and thrombosis	0.00868212	-4.91517
Microarray data were taken from (7). Differentail expression was defined as fold change >1.3 and p<0.05. Gene functions were obtained from the GeneCards database (https://www.genecards.org). Sample size: male fpEC from healthy/female fpEC from healthy pregnancy n=4/4. n.a. not annotated. FC: fold-change male vs female. Genes marked with an asterisk are related to exracellular matrix (ECM) compone…
